# Supplementary material for: Prevalence and resistance characteristics of multidrug-resistant Streptococcus pneumoniae isolated from the respiratory tracts of hospitalized children in Shenzhen, China
Source: Front Cell Infect Microbiol. 2024 Jan 10;13:1332472. doi: 10.3389/fcimb.2023.1332472 (PMC10806184; doi:10.3389/fcimb.2023.1332472)
Supplement: Supplementary Table 1 — Comparison of antibiotic resistance of 6E and 19F. [file Table_1.xlsx]

## Sheet: Sheet1
Table S1. Comparison of antibiotic resistance of 6E and 19F
	6E			19F			P-value
	Susceptible	Intermediate	Resistant	Susceptible	Intermediate	Resistant
CHL	13	0	25	154	0	1	< 0.001
CLI	0	0	38	0	0	152	1
CRO	38	0	0	61	52	42	< 0.001
CTX	37	1	0	50	45	60	< 0.001
ERY	0	0	38	1	0	151	1
ETP	38	0	0	152	3	0	1
LNZ	38	0	0	155	0	0	1
LVX	38	0	0	155	0	0	1
MEM	4	31	3	10	58	83	< 0.001
MFX	38	0	0	155	0	0	1
OFX	38	0	0	155	0	0	1
PEN	1	32	5	4	48	103	< 0.001
SXT	3	0	35	2	11	142	0.025
TCY	4	1	33	5	0	150	0.027
VAN	38	0	0	155	0	0	1
CLI, clindamycin;CTX, cefotaxime; CRO, ceftriaxone; PEN, penicillin; CHL, chloramphenicol; ETP, ertapenem; MEM, meropenem; ERY, erythromycin; LNZ, linezolid; LVX, levofloxacin; MFX, moxifloxacin; OFX, ofloxacin; TCY, tetracycline; SXT, trimethoprim-sulfamethoxazole; VAN, vancomycin.
