# Supplementary material for: Prevalence and resistance characteristics of multidrug-resistant Streptococcus pneumoniae isolated from the respiratory tracts of hospitalized children in Shenzhen, China
Source: Front Cell Infect Microbiol. 2024 Jan 10;13:1332472. doi: 10.3389/fcimb.2023.1332472 (PMC10806184; doi:10.3389/fcimb.2023.1332472)
Supplement: Supplementary Table 2 — Polymorphic loci of pbp genes associated with penicillin resistance. [file Table_2.xlsx]

## Sheet: combined_pbp2b_2
Table S2. Polymorphic loci of pbp genes associated with penicillin resistance
PBP genes	position
pbp2b	876	0: T	1: C
pbp2b	1020	0: T	1: A
pbp2b	1185	0: A	1: T
pbp2b	1262	0: TTT	1: TTA	2: TCA
pbp2b	1302	0: T	1: C
pbp2b	1307	0: CTG	1: CAG	2: CGA	3: CGG
pbp2b	1310	0: TGG	1: TTC	2: TCC
pbp2b	1332	0: T	1: C	2: A
pbp2b	1336	0: G	1: T	2: C	3: A
pbp2b	1355	0: CTC	1: CTT	2: CCC	3: CCT
pbp2b	1374	0: G	1: A
pbp2b	1409	0: ATT	1: ACC	2: ATC
pbp2b	1426	0: GGA	1: GGG	2: GAG	3: GGT
pbp2b	1463	0: GGGCTGCG	1: GGTCTGCG	2: GCTCTGCG	3: GAGCCTCA	4: GTTCTGCG	5: GGGCTGTG	6: GGGTTGCG	7: GTACTGCG
pbp2b	1473	0: C	1: T	2: A	3: G
pbp2b	1476	0: A	1: C	2: G
pbp2b	1542	0: C	1: T
pbp2b	1575	0: C	1: T	2: A	3: G
pbp2b	1610	0: ATG	1: ATA	2: ACA
pbp2b	1714	0: G	1: C	2: A
pbp2b	1729	0: A	1: T
pbp2b	1743	0: TGAGCA	1: TGAGTG	2: TGAGTA	3: TTTCCA	4: TGGCAA
pbp2b	1777	0: C	1: T	2: A	3: G
pbp2b	1782	0: GTAC	1: GAAC	2: GTGG	3: GGAC
pbp2b	1930	0: T	1: C
pbp2x	506	0: AGT	1: ATT	2: ACC	3: ATC	4: AAT
pbp2x	513	0: AACT	1: AGAT	2: AGAC	3: AGCT
pbp2x	791	0: CAT	1: CGA	2: CCA	3: CTA	4: CCC
pbp2x	858	0: T	1: C	2: A
pbp2x	876	0: C	1: T
pbp2x	942	0: T	1: C	2: A
pbp2x	950	0: GAA	1: GAC	2: GGC	3: GTA	4: GCA
pbp2x	956	0: CTG	1: CAG	2: CGA	3: CCA	4: CTA	5: CAA
pbp2x	987	0: T	1: C
pbp2x	1020	0: G	1: A
pbp2x	1022	0: TTA	1: TCA	2: TTG	3: TGA
pbp2x	1104	0: TGCG	1: TGCC	2: TGTC	3: TACT	4: TGTT	5: TGTG
pbp2x	1148	0: GTG	1: GCG	2: GAG	3: GTA	4: GCA
pbp2x	1185	0: C	1: A
pbp2x	1191	0: T	1: C
pbp2x	1302	0: T	1: A
pbp2x	1307	0: AAC	1: AGC	2: AAT
pbp2x	1374	0: A	1: G
pbp2x	1476	0: T	1: A	2: G
pbp2x	1542	0: C	1: T
pbp2x	1575	0: A	1: T
pbp2x	1634	0: CAG	1: CTC	2: CCC
pbp2x	1662	0: T	1: C	2: A	3: G
pbp2x	1713	0: A	1: T	2: G
pbp2x	1714	0: GTT	1: GCT	2: GCA
pbp2x	1725	0: GAATC	1: GAGTC	2: GAGTT	3: GCACC	4: GCATC	5: GAACC
pbp2x	1764	0: G	1: A
pbp2x	1930	0: ATATTT	1: ACATTT	2: ACATAT	3: ATTACA
pbp1a	513	0: A	1: G
pbp1a	581	0: ACC	1: ACT	2: ATT	3: ATC
pbp1a	791	0: CAGCAAG	1: CGGTCAA	2: CAGTCAA	3: CTGCAAG	4: CGACTGC
pbp1a	876	0: A	1: C
pbp1a	950	0: ATC	1: AGC	2: ACG
pbp1a	987	0: C	1: T	2: A
pbp1a	1185	0: T	1: C
pbp1a	1211	0: CTGAT	1: CAAGC	2: CAGAT	3: CAAGT	4: CAAAT
pbp1a	1302	0: T	1: A	2: G
pbp1a	1307	0: CTT	1: CTC	2: CGC	3: CAC	4: CAT
pbp1a	1332	0: A	1: T	2: C
pbp1a	1473	0: T	1: C	2: A
pbp1a	1476	0: T	1: C
pbp1a	1542	0: A	1: G
pbp1a	1575	0: A	1: G
pbp1a	1634	0: GTGGA	1: GTGGT	2: GAAAT
pbp1a	1646	0: TAC	1: TTC	2: TCC	3: TTG
pbp1a	1655	0: TTC	1: TAC	2: TCC	3: TAG
pbp1a	1662	0: A	1: G
pbp1a	1713	0: T	1: C
pbp1a	1720	0: AACA	1: AATA	2: ACCT
pbp1a	1725	0: TGGC	1: TCAA	2: TGGT
pbp1a	1729	0: TAC	1: TTT	2: TAT
pbp1a	1737	0: T	1: A
pbp1a	1740	0: A	1: T
pbp1a	1743	0: T	1: C
pbp1a	1764	0: T	1: C	2: G
pbp1a	1782	0: T	1: G
pbp1a	1823	0: GAG	1: GTG	2: GCG	3: GCA
